# Supplementary material for: Association of eNOS and Cav-1 gene polymorphisms with susceptibility risk of large artery atherosclerotic stroke
Source: PLoS One. 2017 Mar 27;12(3):e0174110. doi: 10.1371/journal.pone.0174110 (PMC5367681; doi:10.1371/journal.pone.0174110)
Supplement: S1 Table — (XLS) [file pone.0174110.s001.xls]

## Sheet: Sheet1
ID	sex	age	rs1799983	rs3807987	rs7804372	Ctrl/LAA	Cholesterolemia	Alcoholism	Cigarette smoking
1	0	51	GG	GG	TA	Ctrl	Null	Null	Negative
2	1	51	GG	AA	TT	Ctrl	Positive	Null	Negative
3	1	52	GG	GG	TA	Ctrl	Null	Null	Negative
4	1	53	GG	GG	TA	Ctrl	Positive	Null	Negative
5	0	53	GG	GG	TT	Ctrl	Null	Null	Negative
6	1	54	GT	GG	TT	Ctrl	Null	Positive	Positive
7	1	54	GG	GG	TT	Ctrl	Positive	Null	Negative
8	1	55	GG	GG	TT	Ctrl	Null	Null	Negative
9	1	55	GG	GG	TT	Ctrl	Positive	Null	Negative
10	0	55	GT	GG	TT	Ctrl	Positive	Null	Negative
11	1	56	GT	GG	TT	Ctrl	Null	Null	Negative
12	1	58	GG	GG	TT	Ctrl	Positive	Null	Negative
13	0	59	GG	GG	TT	Ctrl	Null	Null	Negative
14	1	59	GG	GG	TT	Ctrl	Positive	Null	Negative
15	1	60	GG	GG	TT	Ctrl	Positive	Null	Positive
16	1	61	GG	GA	AA	Ctrl	Positive	Null	Negative
17	1	61	GG	GG	TT	Ctrl	Null	Null	Negative
18	0	62	GG	GG	TT	Ctrl	Positive	Null	Negative
19	0	62	GG	GG	TT	Ctrl	Positive	Null	Positive
20	1	62	GG	GA	TT	Ctrl	Positive	Positive	Positive
21	1	63	GG	GA	TA	Ctrl	Null	Null	Negative
22	1	63	GT	AA	AA	Ctrl	Null	Null	Negative
23	0	63	GG	GA	TA	Ctrl	Positive	Null	Negative
24	1	63	GG	GG	TA	Ctrl	Null	Null	Negative
25	0	64	GG	GG	TT	Ctrl	Positive	Null	Negative
26	0	64	TT	GG	TT	Ctrl	Positive	Null	Negative
27	1	64	GG	GA	TA	Ctrl	Null	Null	Negative
28	1	64	GG	GA	TA	Ctrl	Positive	Positive	Positive
29	1	64	GG	GA	TA	Ctrl	Null	Null	Negative
30	1	64	GG	GA	AA	Ctrl	Positive	Null	Positive
31	1	65	GG	GG	TT	Ctrl	Null	Null	Negative
32	1	65	GG	GG	TT	Ctrl	Null	Null	Positive
33	0	65	GG	GG	TT	Ctrl	Positive	Null	Negative
34	0	65	GG	GG	TT	Ctrl	Positive	Null	Negative
35	0	65	GT	GG	TT	Ctrl	Positive	Null	Negative
36	0	65	GT	GG	TA	Ctrl	Positive	Null	Negative
37	1	65	TT	GA	TT	Ctrl	Null	Null	Negative
38	1	65	GG	GA	TA	Ctrl	Positive	Null	Negative
39	1	65	GG	GG	TT	Ctrl	Positive	Null	Negative
40	1	66	GT	GG	TT	Ctrl	Null	Positive	Negative
41	0	66	GG	GG	TT	Ctrl	Positive	Null	Negative
42	0	66	GG	GG	TT	Ctrl	Positive	Null	Positive
43	0	66	GG	GA	TA	Ctrl	Null	Null	Negative
44	0	66	GG	GA	TA	Ctrl	Positive	Null	Negative
45	1	66	GT	GG	TT	Ctrl	Positive	Null	Positive
46	0	66	GG	AA	TA	Ctrl	Positive	Null	Negative
47	1	67	GG	GG	TT	Ctrl	Null	Null	Negative
48	0	67	GG	GG	TT	Ctrl	Null	Null	Negative
49	1	67	GG	GG	TT	Ctrl	Null	Positive	Negative
50	0	67	GG	GG	TT	Ctrl	Positive	Null	Negative
51	0	67	GT	GG	AA	Ctrl	Positive	Null	Negative
52	0	67	GG	AA	TA	Ctrl	Null	Null	Negative
53	0	67	GT	AA	AA	Ctrl	Positive	Null	Negative
54	0	67	GT	GA	TT	Ctrl	Positive	Positive	Positive
55	1	67	GG	GG	TT	Ctrl	Null	Positive	Negative
56	0	68	GG	GG	TT	Ctrl	Positive	Null	Negative
57	0	68	GG	GG	TT	Ctrl	Positive	Null	Negative
58	0	68	GG	GG	TA	Ctrl	Positive	Null	Negative
59	0	68	GG	GG	TA	Ctrl	Positive	Null	Negative
60	0	68	GG	GA	TT	Ctrl	Null	Null	Negative
61	1	68	GG	GA	TA	Ctrl	Positive	Null	Positive
62	0	68	GG	GA	TA	Ctrl	Positive	Null	Negative
63	0	69	GG	GG	TT	Ctrl	Null	Null	Negative
64	1	69	GG	GG	TT	Ctrl	Null	Null	Positive
65	0	69	GG	GG	TT	Ctrl	Positive	Null	Negative
66	0	69	GG	GG	TT	Ctrl	Positive	Null	Negative
67	1	69	GG	GG	TT	Ctrl	Positive	Positive	Positive
68	0	69	GG	AA	AA	Ctrl	Null	Null	Negative
69	0	69	GG	GA	TT	Ctrl	Positive	Null	Negative
70	0	69	GG	GA	TT	Ctrl	Positive	Null	Negative
71	1	69	GG	GG	TT	Ctrl	Null	Null	Negative
72	1	69	GG	GG	TT	Ctrl	Positive	Null	Negative
73	0	70	GG	GG	TT	Ctrl	Null	Null	Negative
74	0	70	GG	GG	TA	Ctrl	Null	Null	Negative
75	1	70	GT	GG	TT	Ctrl	Null	Positive	Positive
76	1	70	GG	GG	TT	Ctrl	Positive	Null	Negative
77	0	70	GG	GG	TT	Ctrl	Positive	Null	Negative
78	1	70	GT	GG	TT	Ctrl	Positive	Null	Positive
79	1	70	GG	GA	TT	Ctrl	Null	Null	Positive
80	0	70	GG	GA	TT	Ctrl	Null	Null	Negative
81	0	70	GG	GA	TT	Ctrl	Null	Null	Negative
82	0	70	GT	GA	TA	Ctrl	Null	Null	Negative
83	0	70	GG	GA	TT	Ctrl	Positive	Null	Positive
84	1	70	GG	GA	TT	Ctrl	Positive	Null	Negative
85	0	70	GG	GA	TA	Ctrl	Positive	Null	Negative
86	1	70	GG	GA	TT	Ctrl	Null	Null	Positive
87	1	70	GG	GG	TA	Ctrl	Null	Null	Positive
88	0	71	GG	GG	TT	Ctrl	Null	Null	Negative
89	0	71	GG	GG	TT	Ctrl	Null	Null	Negative
90	0	71	GG	GG	TT	Ctrl	Null	Null	Negative
91	1	71	GG	GG	TT	Ctrl	Null	Null	Negative
92	1	71	GG	GG	TT	Ctrl	Null	Null	Negative
93	0	71	GG	GG	TT	Ctrl	Positive	Null	Negative
94	0	71	GG	GA	AA	Ctrl	Null	Null	Negative
95	0	71	GG	GA	TA	Ctrl	Null	Null	Negative
96	0	71	GT	AA	TA	Ctrl	Null	Null	Positive
97	0	71	GG	GA	TT	Ctrl	Null	Null	Negative
98	1	71	GT	GA	AA	Ctrl	Null	Positive	Negative
99	0	71	GG	GA	TA	Ctrl	Null	Null	Negative
100	1	72	GG	GG	TT	Ctrl	Null	Null	Negative
101	0	72	GG	GG	TT	Ctrl	Null	Null	Negative
102	0	72	GT	GG	TT	Ctrl	Null	Null	Negative
103	1	72	GT	GG	TA	Ctrl	Null	Null	Positive
104	0	72	GG	GG	TT	Ctrl	Positive	Null	Negative
105	1	72	GG	GG	TT	Ctrl	Positive	Null	Negative
106	0	72	GG	GG	TT	Ctrl	Positive	Null	Negative
107	1	72	GG	GG	TT	Ctrl	Positive	Null	Negative
108	0	72	GG	GG	TT	Ctrl	Positive	Null	Negative
109	0	72	GG	GG	TT	Ctrl	Positive	Null	Negative
110	0	72	GG	GG	TA	Ctrl	Positive	Null	Negative
111	1	72	GG	GA	TA	Ctrl	Null	Null	Negative
112	0	72	GG	GA	TA	Ctrl	Positive	Null	Negative
113	1	72	GG	AA	TA	Ctrl	Positive	Positive	Positive
114	1	72	TT	GA	TA	Ctrl	Positive	Positive	Positive
115	1	72	GG	GG	TT	Ctrl	Positive	Null	Negative
116	1	72	GG	GG	TT	Ctrl	Null	Null	Positive
117	1	72	GG	GA	TA	Ctrl	Null	Null	Negative
118	1	72	GT	GG	TA	Ctrl	Null	Null	Negative
119	0	73	GG	GG	TT	Ctrl	Null	Null	Negative
120	0	73	GG	GG	TT	Ctrl	Null	Null	Negative
121	1	73	GG	GG	TT	Ctrl	Null	Null	Negative
122	1	73	GT	GG	TT	Ctrl	Null	Null	Negative
123	1	73	GT	GG	TA	Ctrl	Null	Null	Negative
124	0	73	GG	GG	TT	Ctrl	Positive	Null	Negative
125	0	73	GG	GG	TT	Ctrl	Positive	Null	Negative
126	0	73	GG	GG	TT	Ctrl	Positive	Null	Negative
127	1	73	GG	GG	TA	Ctrl	Positive	Null	Negative
128	1	73	GT	GG	TT	Ctrl	Positive	Null	Negative
129	0	73	GG	GA	TA	Ctrl	Null	Null	Positive
130	0	73	GG	GA	TA	Ctrl	Positive	Null	Negative
131	0	73	GG	GA	TA	Ctrl	Positive	Null	Negative
132	1	73	GG	GA	TA	Ctrl	Positive	Positive	Negative
133	1	73	GG	GG	TT	Ctrl	Null	Null	Positive
134	1	74	GG	GG	TT	Ctrl	Null	Null	Negative
135	1	74	GG	GG	TT	Ctrl	Null	Null	Negative
136	1	74	GG	GG	TT	Ctrl	Null	Null	Positive
137	1	74	GT	GG	TT	Ctrl	Null	Positive	Positive
138	1	74	GG	GG	TT	Ctrl	Positive	Null	Negative
139	1	74	GG	GG	TT	Ctrl	Positive	Null	Negative
140	1	74	GG	GG	TT	Ctrl	Positive	Null	Positive
141	0	74	GG	GG	TA	Ctrl	Positive	Null	Negative
142	1	74	GT	GG	TT	Ctrl	Positive	Null	Negative
143	0	74	TT	GG	TA	Ctrl	Positive	Null	Negative
144	0	74	GG	GA	AA	Ctrl	Null	Null	Negative
145	0	74	GG	GG	TT	Ctrl	Null	Null	Negative
146	1	75	GG	GG	TT	Ctrl	Null	Null	Negative
147	1	75	GG	GG	TT	Ctrl	Null	Null	Negative
148	0	75	GG	GG	TT	Ctrl	Null	Null	Negative
149	1	75	GT	GG	TT	Ctrl	Null	Null	Negative
150	1	75	GT	GG	TT	Ctrl	Null	Positive	Positive
151	0	75	GG	GG	TT	Ctrl	Positive	Null	Negative
152	1	75	GG	GA	TT	Ctrl	Null	Null	Negative
153	0	75	GG	GA	TA	Ctrl	Null	Null	Negative
154	1	75	GG	GA	TA	Ctrl	Positive	Null	Negative
155	1	75	GG	GA	TA	Ctrl	Positive	Positive	Negative
156	1	75	GG	GA	TA	Ctrl	Null	Null	Negative
157	1	76	GG	GG	TT	Ctrl	Null	Null	Negative
158	1	76	GG	GG	TA	Ctrl	Null	Null	Negative
159	1	76	GG	GG	TT	Ctrl	Null	Positive	Positive
160	1	76	GT	GG	TT	Ctrl	Null	Null	Negative
161	1	76	GG	GG	TT	Ctrl	Positive	Null	Negative
162	1	76	GG	GG	TT	Ctrl	Positive	Null	Negative
163	0	76	GG	GG	TT	Ctrl	Positive	Null	Negative
164	0	76	GG	GG	TA	Ctrl	Positive	Null	Negative
165	1	76	TT	GG	TT	Ctrl	Positive	Null	Negative
166	1	76	GT	GG	TT	Ctrl	Positive	Null	Negative
167	0	76	GT	GG	TT	Ctrl	Positive	Null	Negative
168	1	77	GG	GG	TT	Ctrl	Null	Null	Negative
169	1	77	GG	GG	TT	Ctrl	Null	Null	Negative
170	0	77	GG	GG	TT	Ctrl	Null	Null	Negative
171	1	77	GG	GG	TT	Ctrl	Null	Null	Positive
172	1	77	GG	GG	TA	Ctrl	Null	Null	Negative
173	1	77	GT	GG	TT	Ctrl	Null	Null	Negative
174	1	77	GT	GG	TT	Ctrl	Null	Null	Negative
175	1	77	GT	GG	TT	Ctrl	Null	Null	Positive
176	1	77	GG	GG	TT	Ctrl	Positive	Null	Negative
177	0	77	GG	GG	TA	Ctrl	Positive	Null	Negative
178	1	77	GG	GG	TA	Ctrl	Positive	Positive	Positive
179	1	77	GT	GA	TA	Ctrl	Null	Null	Negative
180	1	77	GT	GG	TA	Ctrl	Null	Null	Negative
181	1	78	GG	GG	TT	Ctrl	Null	Null	Negative
182	0	78	GG	GG	TT	Ctrl	Null	Null	Negative
183	1	78	GG	GG	TT	Ctrl	Null	Positive	Positive
184	0	78	GT	GG	TT	Ctrl	Null	Null	Negative
185	0	78	GG	GG	TA	Ctrl	Positive	Null	Negative
186	1	78	GG	GA	TA	Ctrl	Null	Null	Negative
187	1	79	GG	GG	TT	Ctrl	Null	Null	Negative
188	1	79	GG	GG	TT	Ctrl	Null	Null	Negative
189	1	79	GT	GG	TT	Ctrl	Null	Null	Negative
190	0	79	GT	GG	TT	Ctrl	Null	Null	Negative
191	0	79	GG	GG	TT	Ctrl	Positive	Null	Negative
192	0	79	GG	GG	TT	Ctrl	Positive	Null	Negative
193	0	79	GG	GG	TT	Ctrl	Positive	Null	Negative
194	1	79	GG	AA	TA	Ctrl	Null	Null	Negative
195	0	79	GG	GA	TT	Ctrl	Positive	Null	Negative
196	0	79	GG	GA	TA	Ctrl	Null	Null	Negative
197	1	80	GG	GG	TT	Ctrl	Null	Null	Negative
198	0	80	GT	GG	TT	Ctrl	Null	Null	Negative
199	1	80	TT	GG	TA	Ctrl	Null	Null	Positive
200	1	80	GT	GG	TT	Ctrl	Null	Positive	Negative
201	1	80	GG	GG	AA	Ctrl	Positive	Null	Negative
202	1	80	GG	GA	TA	Ctrl	Null	Null	Negative
203	1	80	GT	GA	TT	Ctrl	Null	Null	Positive
204	1	80	GT	GA	TT	Ctrl	Null	Null	Negative
205	0	80	GT	GA	TA	Ctrl	Null	Null	Negative
206	1	80	GT	GG	TT	Ctrl	Null	Null	Negative
207	1	81	GG	GG	TT	Ctrl	Null	Null	Negative
208	0	81	GG	GG	TT	Ctrl	Null	Null	Negative
209	1	81	GT	GG	TT	Ctrl	Null	Null	Negative
210	1	82	GG	GG	TT	Ctrl	Null	Null	Negative
211	1	82	GG	GG	TT	Ctrl	Null	Null	Negative
212	1	82	GG	GG	TT	Ctrl	Null	Null	Negative
213	1	82	GG	GG	TT	Ctrl	Null	Null	Negative
214	1	82	GG	GG	TT	Ctrl	Positive	Null	Negative
215	1	82	GG	GA	TA	Ctrl	Null	Null	Negative
216	1	83	GG	GG	TT	Ctrl	Null	Null	Negative
217	1	83	GG	GG	TT	Ctrl	Null	Null	Negative
218	1	83	GG	GG	TT	Ctrl	Null	Null	Negative
219	1	83	GG	GG	TT	Ctrl	Null	Null	Negative
220	0	83	GT	GG	TT	Ctrl	Null	Null	Negative
221	1	83	GT	GG	TT	Ctrl	Null	Null	Negative
222	1	83	GG	GG	TT	Ctrl	Positive	Null	Negative
223	1	83	GG	GG	TT	Ctrl	Positive	Null	Negative
224	1	84	GG	GG	TT	Ctrl	Null	Null	Negative
225	1	84	GG	GG	TT	Ctrl	Null	Null	Negative
226	0	84	GG	GG	TT	Ctrl	Positive	Null	Negative
227	1	85	GG	GG	TT	Ctrl	Positive	Null	Negative
228	1	85	GG	GA	TA	Ctrl	Null	Null	Negative
229	1	85	GG	GA	TA	Ctrl	Null	Null	Negative
230	1	85	GT	GA	TT	Ctrl	Positive	Null	Negative
231	1	86	GG	GG	TT	Ctrl	Null	Null	Negative
232	1	86	GT	GG	TT	Ctrl	Null	Null	Negative
233	1	86	GG	GA	TA	Ctrl	Null	Null	Positive
234	1	87	TT	GG	TT	Ctrl	Null	Null	Negative
235	1	87	GT	GG	TA	Ctrl	Null	Positive	Negative
236	1	87	GG	GA	TT	Ctrl	Null	Null	Negative
237	1	88	GG	GG	TT	Ctrl	Null	Null	Negative
238	1	88	GG	GA	TT	Ctrl	Positive	Null	Negative
239	1	89	GG	GG	AA	Ctrl	Null	Null	Negative
240	1	89	GT	GG	TT	Ctrl	Null	Null	Negative
241	1	90	GG	GG	TT	Ctrl	Null	Null	Negative
242	1	91	GG	GG	TT	Ctrl	Positive	Null	Negative
243	1	92	GT	GG	TT	Ctrl	Null	Null	Negative
244	1	51	GG	GA	TA	LAA	Positive	Null	Positive
245	1	51	GG	GA	TA	LAA	Positive	Null	Negative
246	1	52	GG	GG	TA	LAA	Null	Positive	Positive
247	1	52	GT	GG	TT	LAA	Positive	Null	Positive
248	1	60	GT	GA	TA	LAA	Null	Positive	Negative
249	0	53	GG	GG	TT	LAA	Null	Null	Positive
250	1	53	GG	GG	TT	LAA	Positive	Null	Positive
251	1	53	GG	GA	TA	LAA	Positive	Null	Negative
252	1	54	GG	GG	TT	LAA	Null	Null	Negative
253	1	54	GG	GG	AA	LAA	Null	Null	Positive
254	0	54	GG	GA	TA	LAA	Positive	Null	Negative
255	1	55	GG	GG	TT	LAA	Null	Null	Positive
256	1	55	GT	GG	TT	LAA	Positive	Null	Negative
257	0	65	GT	GG	TT	LAA	Positive	Null	Negative
258	0	55	GG	GA	TA	LAA	Positive	Null	Negative
259	1	56	GG	GG	TT	LAA	Null	Positive	Negative
260	0	56	GG	GG	TT	LAA	Positive	Null	Negative
261	0	71	GT	GG	TT	LAA	Positive	Null	Negative
262	1	56	GT	GG	TA	LAA	Positive	Null	Negative
263	1	57	GG	GG	TT	LAA	Null	Null	Negative
264	1	71	GG	GG	TT	LAA	Positive	Null	Negative
265	1	57	GG	GG	TT	LAA	Positive	Null	Negative
266	1	57	GG	GA	TA	LAA	Positive	Null	Positive
267	0	58	GG	GA	TA	LAA	Positive	Null	Negative
268	1	58	GG	GG	TT	LAA	Null	Null	Positive
269	1	59	GT	GG	TT	LAA	Positive	Null	Negative
270	1	59	GT	GA	TT	LAA	Null	Null	Positive
271	1	59	GG	AA	TT	LAA	Positive	Null	Positive
272	1	59	GT	GA	AA	LAA	Positive	Null	Negative
273	0	60	GG	GG	TT	LAA	Null	Null	Negative
274	1	60	GG	GG	TT	LAA	Positive	Null	Negative
275	0	60	GT	AA	TA	LAA	Positive	Positive	Negative
276	0	61	GG	GG	TT	LAA	Positive	Null	Negative
277	0	61	GG	GG	TT	LAA	Positive	Null	Negative
278	0	61	GG	GG	TT	LAA	Positive	Null	Negative
279	1	62	GG	GG	TT	LAA	Null	Null	Negative
280	1	62	GG	GG	TT	LAA	Null	Null	Positive
281	0	62	GG	GG	TT	LAA	Positive	Null	Negative
282	0	62	GG	GG	TT	LAA	Positive	Null	Negative
283	1	62	GG	GG	AA	LAA	Positive	Null	Negative
284	0	62	TT	GG	TT	LAA	Positive	Null	Negative
285	1	62	TT	GG	TT	LAA	Positive	Null	Negative
286	0	62	GT	GA	TA	LAA	Null	Null	Negative
287	0	62	GG	GA	TA	LAA	Positive	Null	Negative
288	0	63	GG	GG	TA	LAA	Positive	Null	Negative
289	0	63	GG	GG	TT	LAA	Positive	Positive	Negative
290	0	63	GT	GG	TT	LAA	Positive	Positive	Positive
291	1	63	GG	GA	TA	LAA	Positive	Null	Negative
292	1	64	GG	GG	TT	LAA	Null	Null	Negative
293	0	64	GG	GG	TT	LAA	Positive	Null	Negative
294	1	64	GG	GG	TT	LAA	Positive	Null	Negative
295	1	64	GG	GG	TT	LAA	Positive	Null	Negative
296	1	64	GG	GA	TA	LAA	Positive	Null	Positive
297	1	65	GG	GG	TT	LAA	Positive	Null	Positive
298	1	65	TT	GG	AA	LAA	Positive	Null	Positive
299	1	65	GT	GG	TA	LAA	Positive	Positive	Negative
300	0	66	GG	GG	TT	LAA	Null	Null	Negative
301	1	66	GG	GG	TA	LAA	Null	Null	Negative
302	1	66	GG	GA	TA	LAA	Positive	Null	Negative
303	0	66	GG	GA	TA	LAA	Positive	Null	Negative
304	1	66	GT	GA	TA	LAA	Positive	Null	Negative
305	1	67	GG	GG	TA	LAA	Null	Null	Negative
306	1	67	GG	GG	TT	LAA	Null	Positive	Positive
307	0	67	GT	GG	TT	LAA	Null	Null	Negative
308	0	67	GG	GG	TT	LAA	Positive	Null	Negative
309	1	67	GG	GG	TT	LAA	Positive	Null	Positive
310	1	67	GT	GG	TA	LAA	Positive	Null	Positive
311	1	67	GG	GA	TT	LAA	Positive	Null	Positive
312	1	67	GG	AA	TT	LAA	Positive	Null	Negative
313	0	68	GG	GG	TT	LAA	Null	Null	Negative
314	0	68	GG	GG	TT	LAA	Null	Null	Negative
315	0	68	GT	GG	TA	LAA	Null	Null	Negative
316	1	68	GG	GG	TT	LAA	Positive	Null	Negative
317	0	69	GG	GG	TT	LAA	Null	Null	Negative
318	1	69	GG	GG	TT	LAA	Null	Null	Positive
319	1	69	GT	GG	TT	LAA	Null	Null	Negative
320	0	69	GT	GG	TT	LAA	Null	Null	Positive
321	0	69	GG	GG	TT	LAA	Positive	Null	Negative
322	1	69	GG	GG	TA	LAA	Positive	Null	Positive
323	0	69	GG	GG	TA	LAA	Positive	Null	Negative
324	1	69	GT	GG	TA	LAA	Positive	Null	Negative
325	0	69	GG	GA	TA	LAA	Positive	Null	Negative
326	1	69	GT	GA	TA	LAA	Positive	Null	Positive
327	1	70	GG	GG	TT	LAA	Null	Null	Positive
328	1	70	GG	GG	TT	LAA	Null	Null	Positive
329	0	70	GG	GG	TT	LAA	Positive	Null	Negative
330	1	70	GG	GA	AA	LAA	Positive	Null	Positive
331	1	70	GG	GA	AA	LAA	Positive	Null	Negative
332	1	70	GT	GA	TA	LAA	Positive	Null	Positive
333	1	70	GT	GA	TA	LAA	Positive	Null	Negative
334	0	71	GG	GA	TA	LAA	Positive	Null	Negative
335	1	72	GT	GG	TT	LAA	Null	Positive	Positive
336	0	72	TT	GG	TT	LAA	Null	Null	Negative
337	0	72	GG	GA	AA	LAA	Null	Null	Negative
338	0	72	GT	GA	TA	LAA	Null	Positive	Positive
339	1	72	GT	AA	TA	LAA	Positive	Null	Positive
340	1	73	GG	GG	TT	LAA	Null	Null	Negative
341	1	73	GG	GG	TT	LAA	Null	Null	Negative
342	0	73	GT	GG	TA	LAA	Null	Null	Positive
343	0	73	GG	GG	TT	LAA	Positive	Null	Negative
344	1	73	GG	GG	TT	LAA	Positive	Null	Negative
345	1	73	GG	GG	TA	LAA	Positive	Null	Negative
346	1	73	GG	GA	TA	LAA	Null	Null	Positive
347	1	73	GG	GA	AA	LAA	Null	Null	Positive
348	1	73	GG	GA	TA	LAA	Null	Null	Negative
349	0	73	GT	GA	TA	LAA	Null	Null	Negative
350	1	73	GT	GA	AA	LAA	Null	Positive	Negative
351	1	74	GG	GG	TA	LAA	Null	Null	Positive
352	0	74	GG	GG	TT	LAA	Positive	Null	Negative
353	1	74	GG	GG	TT	LAA	Positive	Null	Positive
354	0	74	GT	GG	TT	LAA	Positive	Null	Negative
355	1	74	GG	GA	AA	LAA	Null	Null	Negative
356	0	74	GG	GA	TT	LAA	Positive	Null	Negative
357	0	74	GG	GA	AA	LAA	Positive	Null	Negative
358	1	74	GT	GA	TT	LAA	Positive	Null	Positive
359	0	75	GG	GG	TT	LAA	Null	Null	Negative
360	1	75	GG	GG	TT	LAA	Null	Null	Negative
361	1	75	GT	GG	TT	LAA	Null	Null	Positive
362	1	75	GG	GG	TT	LAA	Positive	Null	Positive
363	1	75	GT	GG	TT	LAA	Positive	Null	Negative
364	1	75	GT	GG	AA	LAA	Positive	Null	Positive
365	1	75	TT	GG	TT	LAA	Positive	Positive	Negative
366	1	75	GG	AA	AA	LAA	Null	Null	Negative
367	1	75	GT	GA	TA	LAA	Null	Null	Negative
368	1	76	GG	GG	TT	LAA	Null	Positive	Positive
369	1	76	GG	GG	TT	LAA	Null	Positive	Positive
370	1	76	TT	GG	TT	LAA	Null	Null	Negative
371	1	76	GT	GG	TT	LAA	Null	Null	Positive
372	0	76	GG	GG	TT	LAA	Positive	Null	Negative
373	0	76	GG	GG	TT	LAA	Positive	Null	Negative
374	1	76	GG	GA	TA	LAA	Null	Null	Positive
375	1	76	TT	GA	TA	LAA	Null	Null	Positive
376	1	76	GG	GA	TT	LAA	Positive	Null	Positive
377	1	76	GG	GA	TA	LAA	Positive	Null	Positive
378	0	77	GG	GG	TT	LAA	Null	Null	Negative
379	1	77	GG	GG	TA	LAA	Null	Null	Negative
380	0	77	GG	GG	TT	LAA	Positive	Null	Negative
381	1	77	GG	GA	TT	LAA	Null	Null	Positive
382	1	77	GG	GA	TA	LAA	Positive	Null	Negative
383	0	77	GT	AA	TT	LAA	Positive	Null	Negative
384	1	77	GT	AA	TT	LAA	Positive	Positive	Negative
385	1	78	GG	GG	TT	LAA	Null	Null	Negative
386	1	78	GG	GG	TT	LAA	Null	Null	Positive
387	1	78	GG	GG	TT	LAA	Null	Null	Positive
388	1	78	GT	GG	TT	LAA	Null	Null	Negative
389	1	78	GT	GG	TA	LAA	Null	Null	Positive
390	1	78	GT	GG	TA	LAA	Positive	Positive	Negative
391	0	78	GG	GA	TA	LAA	Null	Null	Negative
392	1	78	TT	GA	TT	LAA	Null	Null	Positive
393	1	78	GT	GA	TT	LAA	Positive	Null	Negative
394	1	79	GT	GG	TT	LAA	Positive	Null	Negative
395	1	79	GG	GA	TT	LAA	Null	Null	Positive
396	1	79	GG	GA	TA	LAA	Null	Null	Positive
397	0	79	GG	GA	TA	LAA	Null	Null	Negative
398	0	79	GG	GA	TA	LAA	Null	Null	Negative
399	0	79	GG	GA	TT	LAA	Positive	Null	Negative
400	1	79	GG	AA	AA	LAA	Positive	Null	Negative
401	0	80	GG	GG	TT	LAA	Null	Null	Negative
402	1	80	TT	GG	TT	LAA	Null	Null	Negative
403	1	80	GT	GG	TA	LAA	Null	Null	Positive
404	1	80	GG	GG	TT	LAA	Positive	Null	Negative
405	1	80	GG	GG	TA	LAA	Positive	Null	Positive
406	1	80	GT	GG	TT	LAA	Positive	Null	Negative
407	1	80	GG	AA	TA	LAA	Null	Null	Negative
408	1	80	GG	GA	TA	LAA	Positive	Null	Negative
409	1	81	GG	GG	TT	LAA	Null	Null	Negative
410	1	81	GG	GG	TT	LAA	Null	Null	Negative
411	1	81	GG	GG	TT	LAA	Null	Positive	Positive
412	1	81	GT	GG	TT	LAA	Null	Positive	Positive
413	1	81	GG	GG	TT	LAA	Positive	Null	Negative
414	0	81	GG	GG	TT	LAA	Positive	Null	Negative
415	0	81	GG	GG	TA	LAA	Positive	Null	Negative
416	1	81	GG	AA	TA	LAA	Null	Null	Negative
417	1	81	GG	GA	TA	LAA	Null	Null	Negative
418	1	81	TT	GA	AA	LAA	Null	Null	Negative
419	1	81	GT	GA	TA	LAA	Null	Positive	Positive
420	1	82	GG	GG	TA	LAA	Null	Null	Negative
421	1	82	GG	GG	TT	LAA	Positive	Null	Negative
422	1	82	GG	GG	TT	LAA	Positive	Null	Negative
423	1	82	GG	GG	TA	LAA	Positive	Positive	Positive
424	1	82	GT	GG	TA	LAA	Positive	Positive	Positive
425	1	82	GG	AA	TT	LAA	Null	Null	Negative
426	0	82	GG	GA	TT	LAA	Null	Null	Negative
427	1	82	GT	AA	AA	LAA	Null	Positive	Positive
428	1	82	TT	GA	TA	LAA	Null	Positive	Positive
429	0	82	GG	AA	TA	LAA	Positive	Null	Negative
430	1	82	GG	GA	TA	LAA	Positive	Null	Negative
431	1	82	GT	GA	TA	LAA	Positive	Null	Negative
432	0	83	GG	GG	TT	LAA	Null	Null	Negative
433	1	83	GG	GG	TT	LAA	Null	Null	Negative
434	1	83	GG	GG	TT	LAA	Null	Positive	Positive
435	1	83	GT	GG	TT	LAA	Null	Null	Negative
436	1	83	GT	GG	TT	LAA	Null	Null	Negative
437	1	83	GG	GA	TT	LAA	Null	Null	Negative
438	1	83	TT	AA	TA	LAA	Null	Null	Positive
439	1	83	GT	AA	AA	LAA	Positive	Null	Positive
440	1	83	TT	GA	TA	LAA	Positive	Positive	Negative
441	0	84	GG	GG	TA	LAA	Null	Null	Negative
442	0	84	GT	GG	TT	LAA	Null	Positive	Negative
443	0	84	GG	GG	TT	LAA	Positive	Null	Negative
444	1	84	GG	GG	TT	LAA	Positive	Null	Positive
445	1	84	GG	GA	AA	LAA	Null	Null	Negative
446	0	84	TT	AA	TT	LAA	Null	Null	Positive
447	1	84	GG	GA	TT	LAA	Positive	Null	Negative
448	0	84	GT	GA	TA	LAA	Positive	Null	Negative
449	1	85	GG	GG	TT	LAA	Null	Null	Negative
450	1	85	GG	GG	TT	LAA	Null	Null	Negative
451	1	85	GT	GG	TA	LAA	Null	Null	Negative
452	1	85	GG	GG	TT	LAA	Positive	Null	Positive
453	0	85	GG	GA	TA	LAA	Null	Null	Negative
454	0	85	GG	GA	TA	LAA	Positive	Null	Negative
455	0	85	GT	GA	TA	LAA	Positive	Null	Positive
456	0	86	GG	GG	TT	LAA	Null	Null	Negative
457	1	86	GG	GG	TT	LAA	Null	Null	Negative
458	1	86	TT	GG	TA	LAA	Positive	Positive	Negative
459	1	86	GG	GA	TA	LAA	Positive	Null	Negative
460	1	86	GT	GA	TA	LAA	Positive	Null	Positive
461	1	87	GG	GA	TT	LAA	Null	Null	Negative
462	0	87	GT	GA	TT	LAA	Positive	Null	Negative
463	1	88	GG	GG	TT	LAA	Positive	Null	Negative
464	1	88	GG	GA	AA	LAA	Null	Null	Negative
465	0	89	GT	GA	TA	LAA	Null	Null	Negative
466	1	90	GG	GG	TT	LAA	Null	Null	Positive
467	0	90	TT	GG	TT	LAA	Positive	Null	Negative
468	0	92	GG	GG	TT	LAA	Null	Null	Negative
469	1	92	GG	GG	TA	LAA	Null	Null	Negative
470	0	93	GG	GA	TA	LAA	Null	Null	Negative
471	1	94	GT	GA	TA	LAA	Null	Null	Positive
472	1	95	GT	GG	TT	LAA	Null	Null	Negative
